# Supplementary material for: Mutations in α-synuclein, TDP-43 and tau prolong protein half-life through diminished degradation by lysosomal proteases
Source: Mol Neurodegener. 2023 May 2;18:29. doi: 10.1186/s13024-023-00621-8 (PMC10155372; doi:10.1186/s13024-023-00621-8)
Supplement: Supplementary file 3 — Additional file 3. [file 13024_2023_621_MOESM3_ESM.xlsx]

## Sheet: phase1A1B_t_merged_df_wo_APP (3
Lookup Sequence Name	Cleavage Motif	position of P1 site in protein	CTSL_pH 4.5	CTSL_pH 5.5	CTSD_pH 3.4	CTSD_pH 4.5	CTSB_pH 4.5	CTSB_pH 5.5	CTSK_pH 4.5	CTSF_pH 4.5	CTSV_pH 3.4	CTSV_pH 4.5	CTSE_pH 3.4	CTSE_pH 4.5	CTSS_pH 4.5	CTSS_pH 5.5	CTSO_pH 5.5	AEP_pH 4.5	AEP_pH 5.5	CTSX_pH 3.4	CTSX_pH 4.5	CTSA_pH 4.5
alpha-syn_1-18	MDVFMKGL	4	1	0	1	1	0	0	0	0	0	1	1	1	0	0	0	0	0	0	0	0
alpha-syn_1-18	DVFMKGLS	5	1	0	0	0	0	0	0	0	0	1	1	0	0	0	0	0	0	0	0	0
alpha-syn_1-18	VFMKGLSK	6	1	0	0	0	0	0	0	0	0	0	0	0	0	0	0	0	0	0	0	0
alpha-syn_1-18	FMKGLSKA	7	0	0	0	0	0	1	0	0	0	0	0	0	0	0	0	0	0	0	0	0
alpha-syn_1-18	KGLSKAKE	9	1	0	0	0	0	0	0	0	0	1	0	0	1	1	0	0	0	0	0	0
alpha-syn_1-18	GLSKAKEG	10	0	0	0	0	0	1	0	0	0	0	0	0	0	0	0	0	0	0	0	0
alpha-syn_1-18	LSKAKEGV	11	0	0	0	0	1	0	0	0	0	0	0	0	0	0	0	0	0	0	0	0
alpha-syn_1-18	SKAKEGVV	12	0	0	0	0	1	1	0	0	0	0	0	0	1	1	0	0	0	0	0	0
alpha-syn_14-31	RNKGVVAA	14	0	0	0	0	0	0	0	0	0	0	0	0	0	1	0	0	0	0	0	0
alpha-syn_1-18	EGVVAAGG	16	1	0	0	0	0	0	0	0	0	0	0	0	0	1	0	0	0	0	0	0
alpha-syn_14-31	KGVVAAAE	16	1	0	0	0	0	0	0	0	0	0	0	0	0	0	0	0	0	0	0	0
alpha-syn_1-18	GVVAAGGR	17	0	0	0	0	0	0	0	0	0	0	0	0	0	1	0	0	0	0	0	0
alpha-syn_14-31	GVVAAAEK	17	0	0	0	0	0	0	1	0	0	0	0	0	0	0	0	0	0	0	0	0
alpha-syn_14-31	QGVAEAAG	27	0	0	0	0	0	0	0	0	0	0	0	0	1	0	0	0	0	0	0	0
alpha-syn_14-31	GVAEAAGN	28	0	0	0	0	1	0	0	0	0	0	0	0	0	0	0	0	0	0	0	0
alpha-syn_27-44	GKTKEGVL	34	0	0	0	0	0	0	0	0	0	0	0	0	1	1	0	0	0	0	0	0
alpha-syn_27-44	EGVLYVGS	38	0	0	0	0	0	0	0	0	0	0	0	0	0	1	0	0	0	0	0	0
alpha-syn_27-44	GVLYVGSK	39	1	0	0	0	0	1	0	0	0	0	0	0	1	1	0	0	0	0	0	0
alpha-syn_27-44	VLYVGSKT	40	1	0	0	0	0	0	0	0	0	0	0	0	0	0	0	0	0	0	0	0
alpha-syn_27-44	LYVGSKTG	41	1	0	0	0	0	0	0	0	0	1	1	0	1	1	0	0	0	0	0	0
alpha-syn_40-57	DGVGSKTK	41	1	0	0	0	0	0	0	0	0	1	0	0	0	1	0	0	0	0	0	0
alpha-syn_40-57	SKTKEGVV	45	1	0	0	0	0	0	0	0	0	0	0	0	0	0	0	0	0	0	0	0
alpha-syn_40-57	KEGVVHGV	48	0	0	0	0	0	0	0	0	0	0	0	0	0	0	0	0	0	1	0	0
alpha-syn_40-57	HGVATVAE	53	1	0	0	0	0	0	0	0	0	0	0	0	0	0	0	0	0	0	0	0
alpha-syn_40-57	GVATVAEG	54	0	0	0	0	1	1	0	0	0	0	0	1	0	0	0	0	0	0	0	0
alpha-syn_40-57	ATVAEGNR	56	0	0	0	0	0	0	0	0	0	0	0	0	1	1	0	0	0	0	0	0
alpha-syn_53-70	ATVAEKTK	56	1	0	0	0	0	0	0	0	0	0	0	0	0	0	0	0	0	0	0	0
alpha-syn_53-70	QVTNVGGA	65	0	0	0	0	0	0	0	0	0	0	0	0	0	0	0	1	0	0	0	0
alpha-syn_53-70	TNVGGAVG	67	1	0	0	0	0	0	0	0	0	0	0	0	1	0	0	0	0	0	0	0
alpha-syn_66-83	KGVGGAVV	67	1	1	0	0	0	0	0	0	0	0	1	0	0	0	0	0	0	0	0	0
alpha-syn_66-83	GVGGAVVT	68	0	0	0	0	0	0	0	0	0	0	0	1	0	0	0	0	0	1	1	0
alpha-syn_66-83	AVVTGVTA	72	0	0	0	0	0	0	0	0	0	0	0	0	1	1	0	0	0	0	0	0
alpha-syn_66-83	TGVTAVAQ	75	1	0	0	0	0	0	0	0	0	1	1	0	1	1	0	0	0	0	0	0
alpha-syn_66-83	VTAVAQKT	77	0	0	0	0	0	0	0	0	0	0	0	0	0	0	0	0	0	0	0	0
alpha-syn_66-83	TAVAQKTV	78	1	0	0	0	0	0	0	0	0	0	0	0	1	1	0	0	0	0	0	0
alpha-syn_66-83	AVAQKTVE	79	0	0	0	0	0	1	0	0	0	0	0	0	0	0	0	0	0	0	0	0
alpha-syn_66-83	VAQKTVEG	80	0	0	0	0	1	1	0	0	0	0	0	0	0	0	0	0	0	0	0	0
alpha-syn_79-96	GGQKTVEG	80	0	0	0	0	0	0	0	0	1	1	0	0	0	0	0	0	0	0	0	0
alpha-syn_66-83	QKTVEGSR	82	0	0	0	0	0	0	0	0	0	0	0	0	0	0	0	0	0	0	1	0
alpha-syn_79-96	KTVEGAGS	83	1	0	0	0	0	0	0	0	1	1	0	0	1	1	0	0	0	0	0	0
alpha-syn_79-96	AGSIAAAT	88	0	0	0	0	0	0	0	0	0	0	0	0	0	0	0	0	0	0	0	0
alpha-syn_79-96	GSIAAATG	89	0	0	0	0	0	0	0	0	0	0	0	0	0	0	0	0	0	0	0	0
alpha-syn_79-96	ATGFVKGS	94	0	0	0	0	0	0	0	0	0	0	1	1	0	0	0	0	0	0	0	0
alpha-syn_79-96	TGFVKGSR	95	0	0	0	0	0	0	0	0	0	1	0	0	0	0	0	0	0	0	0	0
alpha-syn_92-109	FVKKDQLG	97	0	0	0	0	0	0	0	0	0	0	0	0	1	0	0	0	0	0	0	0
alpha-syn_92-109	KKDQLGKN	99	0	0	0	0	0	0	0	0	0	0	0	0	0	0	0	0	0	1	0	0
alpha-syn_92-109	DQLGKNEE	101	0	0	0	0	0	0	0	0	0	0	1	0	0	0	0	0	0	0	0	0
alpha-syn_92-109	LGKNEEGA	103	0	0	0	0	0	0	0	0	0	0	0	0	0	0	0	1	0	0	0	0
alpha-syn_105-118	KGEGAPQE	108	0	0	0	0	0	0	0	0	1	0	0	0	0	0	0	0	0	0	0	0
alpha-syn_105-118	GAPQEGIL	111	0	0	0	0	0	0	1	0	0	0	0	0	1	1	0	0	0	0	0	0
alpha-syn_105-118	EGILEDMP	115	0	0	0	0	0	0	0	0	0	0	0	0	0	0	0	0	0	0	0	0
alpha-syn_105-118	ILEDMPVG	115	0	0	0	0	0	0	0	0	0	0	0	0	0	0	0	1	0	0	0	0
alpha-syn_105-118	GILEDMPV	116	1	0	0	0	0	0	0	0	1	1	0	0	0	0	0	0	0	0	0	0
alpha-syn_114-125	EDMPVDPD	117	0	0	0	0	0	0	0	0	0	0	0	0	0	1	0	0	0	0	0	0
alpha-syn_105-118	MPVGGKGR	121	1	0	0	0	1	1	0	0	0	1	1	0	0	0	0	0	0	0	0	0
alpha-syn_114-125	DPDNEAYG	122	0	0	0	0	0	0	0	0	0	0	0	0	0	0	0	1	0	0	0	0
alpha-syn_121-132	KGDNEAYE	122	0	0	0	0	0	0	0	0	0	0	0	0	0	0	0	1	1	0	0	0
alpha-syn_114-125	DNEAYGKG	126	0	0	0	0	1	1	0	0	0	0	0	0	0	0	0	0	0	0	0	0
alpha-syn_121-132	EAYEMPSE	128	0	1	1	0	0	0	0	0	0	0	0	0	0	0	0	0	0	0	0	0
alpha-syn_128-140	EGYQDYEP	136	1	0	0	0	0	0	0	0	0	0	0	0	0	0	0	0	0	0	0	0
tau_1-18	RGGMAEPR	1	0	0	0	0	0	0	0	0	0	0	0	0	0	0	0	0	0	0	0	0
tau_1-18	GGMAEPRQ	1	1	0	0	0	0	0	1	0	0	1	0	0	1	1	0	0	0	0	0	0
tau_1-18	GMAEPRQE	3	0	0	0	0	0	0	0	0	0	0	0	0	0	0	0	0	0	0	1	0
tau_1-18	AEPRQEFE	5	0	0	0	0	0	0	0	0	0	0	0	0	1	0	0	0	0	0	0	0
tau_1-18	PRQEFEVM	7	0	0	0	0	1	0	0	0	0	0	0	0	1	0	0	0	0	0	0	0
tau_1-18	RQEFEVME	8	0	0	0	0	0	0	0	0	0	0	1	1	0	0	0	0	0	0	0	0
tau_1-18	QEFEVMED	9	1	0	0	0	0	0	0	0	0	0	1	0	1	0	0	0	0	0	0	0
tau_1-18	FEVMEDHA	11	1	0	0	0	0	0	0	0	0	1	1	0	0	1	0	0	0	0	0	0
tau_1-18	EVMEDHAG	12	0	0	0	0	1	0	0	0	0	0	0	0	1	1	0	0	0	0	0	0
tau_1-18	VMEDHAGT	13	1	0	0	0	0	0	0	0	0	0	0	0	0	0	0	0	0	0	0	0
tau_1-18	MEDHAGTY	14	0	0	0	0	0	1	0	0	0	0	0	0	0	0	0	0	0	0	0	0
tau_1-18	EDHAGTYG	15	0	0	0	0	1	0	0	0	0	0	0	0	0	0	0	0	0	0	0	0
tau_1-18	DHAGTYGK	16	0	0	0	0	0	0	0	0	0	0	0	0	0	0	0	0	0	1	1	0
tau_1-18	HAGTYGKR	17	0	0	0	0	1	1	0	0	0	0	0	0	0	0	0	0	0	0	0	0
tau_14-31	GTYGLGDR	19	1	0	0	0	0	0	0	0	0	0	0	0	0	0	0	0	0	0	0	0
tau_14-31	YGLGDRKD	21	1	0	0	0	0	0	1	0	0	1	1	0	0	0	0	0	0	0	0	0
tau_27-44	RKTGGYTM	27	0	0	0	0	0	1	0	0	0	0	0	0	0	0	0	0	0	0	0	0
tau_14-31	GGYTMGSR	30	0	0	0	0	1	0	0	0	0	1	0	0	1	1	0	0	0	0	0	0
tau_27-44	GGYTMHQD	30	1	0	0	0	0	0	1	0	0	1	1	0	0	1	0	0	0	0	0	0
tau_27-44	GDTDAGLK	40	0	0	0	0	0	0	0	0	0	0	0	0	0	0	0	1	0	0	0	0
tau_40-57	PGDAGLKE	41	0	0	0	0	0	0	0	0	0	0	0	0	0	0	0	0	0	1	0	0
tau_40-57	AGLKESPL	44	1	0	0	0	0	0	1	0	0	1	1	0	1	1	0	0	0	0	0	0
tau_40-57	ESPLQTPT	48	0	0	0	0	0	0	0	0	0	0	0	0	0	0	0	0	0	0	0	1
tau_40-57	SPLQTPTE	49	1	0	0	0	0	0	0	0	0	0	0	0	1	1	0	1	0	0	0	0
tau_40-57	TPTEDGSE	53	0	0	0	0	1	0	0	0	0	0	0	0	0	0	0	0	0	0	0	0
tau_40-57	PTEDGSEG	54	1	1	0	0	0	0	0	0	0	0	0	0	0	0	0	1	0	0	0	0
tau_53-70	KGEDGSEE	54	0	0	0	0	0	0	0	0	0	0	0	0	0	0	0	1	0	0	0	0
tau_40-57	TEDGSEGK	55	0	0	0	0	0	0	0	0	0	0	0	0	0	0	0	0	0	0	0	1
tau_66-83	KGAKSTPT	67	1	0	0	0	0	0	0	0	0	0	0	0	1	1	0	1	1	1	1	1
tau_66-83	STPTAEDV	71	1	0	0	0	0	0	0	0	0	0	0	0	0	0	0	0	0	0	0	0
tau_66-83	TPTAEDVT	72	0	0	0	0	0	0	0	0	0	0	0	0	1	1	0	0	0	0	0	0
tau_66-83	PTAEDVTA	73	0	0	0	0	0	0	0	0	0	0	1	0	0	0	0	0	0	0	0	1
tau_66-83	TAEDVTAP	74	0	0	0	0	0	0	0	0	0	0	0	0	0	0	0	0	0	0	0	0
tau_66-83	EDVTAPLV	76	1	0	0	0	0	0	0	0	0	0	0	0	1	1	0	0	0	0	0	0
tau_66-83	APLVDEGG	80	0	0	0	0	0	0	0	0	0	0	0	0	1	1	0	0	0	0	0	0
tau_66-83	PLVDEGGI	81	1	0	0	0	0	1	0	0	0	0	1	0	0	0	0	0	0	0	0	0
tau_66-83	LVDEGGIR	82	0	0	0	0	1	0	0	0	0	0	0	0	0	0	0	0	0	0	0	0
tau_92-109	RKGQPHTE	92	0	0	0	0	0	0	0	0	0	0	0	0	0	1	1	0	1	0	0	0
tau_92-109	QPHTEIPE	95	0	0	0	0	0	0	0	0	0	0	0	0	1	1	0	0	0	0	0	0
tau_92-109	TAEEAGIG	105	0	0	0	0	0	0	0	0	0	0	0	0	1	0	0	0	0	0	0	0
tau_105-122	AGIGDTPS	109	0	0	0	0	0	0	1	0	0	0	1	0	1	1	0	0	0	0	0	0
tau_105-122	IGDTPSLE	111	0	0	0	0	0	0	0	0	0	0	0	1	0	0	0	0	0	0	0	0
tau_105-122	GDTPSLED	112	0	0	0	0	0	0	0	0	0	0	0	0	0	0	0	0	0	1	0	0
tau_105-122	PSLEDEAA	115	0	0	0	0	0	0	0	0	0	0	0	0	1	1	0	0	0	0	0	0
tau_105-122	SLEDEAAG	116	1	0	0	0	0	0	0	0	0	0	0	0	1	0	0	1	0	0	0	0
tau_118-135	RMVSKSKD	129	1	0	0	0	0	0	0	0	0	0	1	0	1	1	0	0	0	0	0	0
tau_118-135	MVSKSKDG	130	0	0	0	0	1	0	0	0	0	0	0	0	0	0	0	0	0	0	0	0
Tau_157-174	RIPAKGDR	173	0	0	0	0	0	1	0	0	0	0	0	0	0	0	0	0	0	0	0	0
Tau_170-187	RIPAKTPP	173	1	0	0	0	0	0	0	0	0	0	0	0	0	0	0	0	0	0	0	0
Tau_170-187	TPPSSGEG	184	0	0	0	0	0	0	1	0	0	0	0	0	0	0	0	0	0	0	0	0
Tau_183-200	GGPSSGEP	184	0	0	0	0	0	0	1	0	0	0	0	0	0	0	0	0	0	0	0	0
Tau_170-187	PSSGEGNR	186	0	0	0	0	1	1	0	0	0	0	0	0	0	0	0	0	0	0	0	0
Tau_183-200	SGYSSPGK	198	1	0	0	0	0	0	0	0	0	0	0	0	0	0	0	0	0	0	0	0
Tau_196-213	PGSRSRTP	209	0	0	0	0	1	1	0	0	0	0	0	0	0	0	0	0	0	0	0	0
Tau_209-226	REDRSRTP	209	0	0	0	0	0	0	0	0	0	0	0	0	0	0	0	1	0	0	0	0
Tau_209-226	RSRTPSLP	212	0	0	0	0	0	0	0	0	0	0	0	0	1	0	1	1	0	1	1	0
Tau_209-226	RTPSLPTP	214	0	0	0	0	0	0	1	0	0	0	0	0	0	0	0	0	0	0	0	0
Tau_209-226	EPKKVGDR	225	0	0	0	0	1	1	0	0	0	0	0	0	0	0	0	0	0	0	0	0
Tau_222-239	KKVAVVRT	227	1	0	0	0	0	0	0	0	0	0	0	0	0	0	0	0	0	0	0	0
Tau_222-239	VAVVRTPP	229	1	0	0	0	0	0	0	0	0	0	0	0	0	0	0	0	0	0	0	0
Tau_222-239	KSPSSAGD	237	0	0	0	0	1	0	0	0	0	0	0	0	0	0	0	0	0	0	0	0
Tau_222-239	SPSSAGDR	238	0	0	0	0	1	1	0	0	0	0	0	0	0	0	0	0	0	0	0	0
Tau_235-252	KSRLQTAP	243	0	0	0	0	0	0	0	0	0	0	0	0	1	1	0	0	0	0	0	0
Tau_235-252	SRLQTAPV	244	1	1	0	0	0	0	1	0	0	1	1	0	1	1	0	0	0	0	0	0
Tau_248-265	REGVPMPD	248	0	0	0	0	0	0	0	0	1	0	0	0	0	0	0	0	0	0	0	0
Tau_248-265	PMPDLKNV	252	0	0	0	0	0	0	0	0	0	0	0	0	0	0	0	1	0	0	0	0
Tau_248-265	MPDLKNVK	253	0	0	0	0	0	1	0	0	0	0	0	0	0	0	0	0	0	0	0	0
Tau_248-265	PDLKNVKS	254	1	0	0	0	0	0	1	0	1	1	1	0	1	1	0	0	0	0	0	0
Tau_248-265	DLKNVKSK	255	0	0	0	0	0	0	0	0	0	0	0	0	0	0	0	1	0	0	0	0
Tau_248-265	LKNVKSKI	256	1	0	0	0	0	1	0	0	0	1	0	0	0	1	0	0	0	0	0	0
Tau_248-265	KNVKSKIG	257	1	0	0	0	1	1	0	0	0	1	1	0	1	1	0	0	0	0	0	0
Tau_248-265	VKSKIGST	259	0	0	0	0	1	1	0	0	0	0	0	0	0	0	0	0	0	0	0	0
Tau_248-265	SKIGSTEN	261	1	0	0	0	0	0	1	0	0	0	1	0	0	1	0	0	0	0	0	0
Tau_248-265	KIGSTENG	262	0	0	0	0	1	1	0	0	0	0	0	0	0	0	0	0	0	0	0	0
Tau_248-265	GSTENGYR	264	0	0	0	0	1	1	0	0	0	0	0	0	0	0	0	0	0	0	0	0
Tau_261-278	STENLKHQ	265	0	0	0	0	0	0	0	0	0	0	0	0	0	0	0	1	1	0	0	0
Tau_261-278	ENLKHQPG	267	1	0	0	0	0	0	0	0	0	0	0	0	1	1	0	0	0	0	0	0
Tau_274-291_C291A	GKVQIINK	276	0	0	0	0	0	0	0	0	1	1	0	0	1	0	0	0	0	0	0	0
Tau_274-291_C291A	QIINKKLD	279	0	0	0	0	0	0	0	0	0	0	0	0	0	0	0	1	0	0	0	0
Tau_274-291_C291A	INKKLDLS	281	1	0	0	0	0	0	0	0	0	0	0	0	0	0	0	0	0	0	0	0
Tau_274-291_C291A	NKKLDLSN	282	0	0	0	0	1	0	0	0	0	0	0	0	0	0	0	0	0	0	0	0
Tau_274-291_C291A	KKLDLSNV	283	1	0	0	0	0	0	0	0	0	1	1	0	1	1	0	0	0	0	0	0
Tau_274-291_C291A	KLDLSNVQ	284	0	0	0	0	1	1	0	0	0	0	0	0	0	0	0	0	1	0	0	0
Tau_274-291_C291A	LDLSNVQS	285	0	0	0	0	0	0	0	0	1	1	0	0	0	0	0	0	0	0	0	0
Tau_274-291_C291A	DLSNVQSK	286	0	0	0	0	0	0	0	0	0	0	0	0	0	0	0	1	0	0	0	0
Tau_274-291_C291A	SNVQSKAG	288	0	0	0	0	0	0	0	0	0	1	1	0	1	1	0	0	0	0	0	0
Tau_274-291_C291A	VQSKAGER	290	0	0	0	0	0	1	0	0	0	0	0	0	0	0	0	0	0	0	0	0
Tau_300-317	RDGVPGGG	300	1	0	0	0	0	0	0	1	0	0	0	0	0	0	0	0	0	0	0	0
Tau_300-317	GSVQIVYK	307	1	0	0	0	0	0	0	0	1	1	1	1	1	1	0	0	0	0	0	0
Tau_300-317	SVQIVYKP	308	0	0	0	0	0	0	0	0	0	0	0	0	1	1	0	0	0	0	0	0
Tau_300-317	VQIVYKPV	309	0	0	0	0	0	0	0	0	0	0	0	0	1	0	0	0	0	0	0	0
Tau_300-317	QIVYKPVD	310	1	0	0	0	0	0	0	0	0	1	1	0	1	1	0	0	0	0	0	0
Tau_300-317	KPVDLSKG	314	1	0	0	0	0	0	0	0	1	0	0	0	0	0	0	0	0	0	0	0
Tau_300-317	VDLSKGDR	316	1	0	0	0	0	0	0	0	1	1	0	0	1	1	0	0	0	0	0	0
Tau_313-330_C322A	SKVTSKAG	319	1	1	0	0	0	0	1	0	0	0	1	0	0	1	0	0	0	0	0	0
Tau_313-330_C322A	VTSKAGSL	321	0	0	0	0	1	0	0	0	0	0	0	0	0	0	0	0	0	0	0	0
Tau_313-330_C322A	TSKAGSLG	322	0	0	0	0	0	0	0	0	0	0	0	1	0	0	0	0	0	0	0	0
Tau_313-330_C322A	GSLGNIHH	326	1	0	0	0	0	0	1	0	0	1	1	0	0	1	0	0	0	0	0	0
Tau_313-330_C322A	SLGNIHHG	327	0	0	0	0	0	0	0	0	0	0	0	0	0	0	0	1	0	0	0	0
Tau_326-343	GQVEVKSE	338	0	0	0	0	0	1	0	0	0	0	0	0	0	0	0	0	0	0	0	0
Tau_339-356	RGGVKSEK	339	0	0	0	0	0	0	0	0	0	0	0	0	1	1	1	1	1	1	1	1
Tau_326-343	VEVKSEKG	340	1	0	0	0	0	0	0	0	0	1	0	0	0	0	0	0	0	0	0	0
Tau_339-356	GGVKSEKL	340	1	0	1	1	0	0	0	0	1	1	1	0	0	0	0	0	0	0	0	0
Tau_339-356	GVKSEKLD	341	1	0	0	0	0	0	0	0	0	0	0	0	0	0	0	0	0	0	0	0
Tau_339-356	VKSEKLDF	342	0	0	0	0	0	0	0	0	0	0	0	0	0	0	0	0	0	0	0	0
Tau_339-356	KSEKLDFK	343	0	0	0	0	0	0	1	0	0	0	0	0	0	0	0	0	0	0	0	0
Tau_339-356	EKLDFKDR	345	0	0	0	0	0	0	0	0	0	0	0	0	1	0	0	1	1	1	1	0
Tau_339-356	FKDRVQSK	349	0	0	0	0	1	1	0	0	0	0	0	0	0	0	0	0	0	0	0	0
Tau_339-356	DRVQSKIG	351	1	0	0	0	0	0	0	0	1	1	1	0	1	1	0	0	0	0	0	0
Tau_339-356	VQSKIGSG	353	0	0	0	0	1	1	0	0	0	0	0	0	0	0	0	0	0	0	0	0
Tau_339-356	SKIGSGDR	355	0	0	0	0	0	0	0	0	0	0	0	0	0	1	0	0	0	0	1	0
Tau_352-369	SKIGSLDN	355	1	0	0	0	0	0	1	0	0	0	1	0	1	1	0	0	0	0	1	0
Tau_352-369	DNITHVPG	361	0	0	0	0	0	0	0	0	1	1	0	0	1	1	0	1	0	0	0	0
Tau_352-369	GGGNKGTR	368	0	0	0	0	0	0	0	0	0	0	0	0	0	0	0	1	1	0	0	0
Tau_365-382	GGGNKKIE	368	0	0	0	0	0	0	0	0	0	0	0	0	0	0	0	1	0	0	0	0
Tau_365-382	HKLTFREN	377	1	0	0	0	0	0	1	0	0	0	0	0	0	0	0	0	0	0	0	0
Tau_365-382	LTFRENAG	379	1	0	0	0	0	0	0	0	0	0	0	0	0	1	0	0	0	0	0	0
Tau_378-395	DGFRENAK	379	1	0	0	0	0	0	0	0	0	1	0	0	0	1	0	0	0	0	0	0
Tau_365-382	FRENAGSR	381	0	0	0	0	0	0	0	0	0	0	0	0	0	0	0	1	0	0	0	0
Tau_378-395	FRENAKAK	381	0	0	0	0	0	0	0	0	0	1	0	0	0	0	0	0	0	0	0	0
Tau_391-408	RMGEIVYK	391	0	0	1	0	0	0	0	0	0	0	0	0	1	1	0	0	0	0	0	0
Tau_378-395	EIVYKGSR	394	0	0	0	0	0	0	0	0	0	1	0	0	0	0	0	0	0	0	1	0
Tau_391-408	EIVYKSPV	394	1	0	0	0	0	0	0	0	0	0	0	0	1	1	0	0	0	0	0	0
Tau_391-408	IVYKSPVV	395	1	0	0	0	0	0	0	0	1	1	1	0	1	1	0	0	0	0	0	0
Tau_391-408	SPVVSGDT	399	0	0	0	1	0	0	1	0	0	0	0	0	0	0	0	0	0	0	0	0
Tau_391-408	PVVSGDTS	400	0	0	0	1	0	1	0	0	0	0	0	0	1	1	0	0	0	0	0	0
Tau_391-408	VSGDTSPR	402	1	0	0	0	0	0	0	1	0	0	0	0	0	0	0	1	0	1	0	0
Tau_404-421	DGSPRHLS	405	1	0	0	0	0	0	0	0	0	0	0	0	0	0	0	0	0	0	0	0
Tau_391-408	SPRHLGSR	407	0	0	0	0	1	1	0	0	0	0	0	0	0	0	0	0	0	0	0	0
Tau_404-421	SPRHLSNV	407	0	0	0	0	0	0	0	0	0	1	0	0	1	1	0	0	0	0	0	0
Tau_404-421	LSNVSSTG	411	0	0	0	0	0	0	0	0	0	0	0	0	1	1	0	0	0	0	0	0
Tau_404-421	SNVSSTGS	412	0	0	0	0	0	0	0	0	0	0	0	0	1	1	0	0	0	0	0	0
Tau_417-434	RKGIDMVD	417	1	0	0	1	0	0	0	0	0	0	0	0	0	0	0	0	0	0	0	0
Tau_404-421	GSIDMVDG	418	0	0	0	0	0	0	0	0	0	0	1	0	0	0	0	1	0	0	0	0
Tau_404-421	SIDMVDGS	419	0	0	0	0	0	1	0	0	0	0	1	0	0	0	0	0	0	0	0	0
Tau_417-434	GIDMVDSP	419	1	0	0	0	0	1	0	0	0	0	1	1	0	0	0	0	0	0	0	0
Tau_417-434	IDMVDSPQ	420	0	0	0	0	0	0	0	0	0	0	0	0	1	0	0	0	0	0	0	0
Tau_417-434	DMVDSPQL	421	1	0	0	0	0	0	1	0	0	0	0	0	0	0	0	0	0	0	0	0
Tau_417-434	VDSPQLAT	423	0	0	0	0	0	0	0	0	0	0	0	0	0	1	0	1	1	1	0	0
Tau_417-434	DSPQLATL	424	0	0	0	0	0	1	0	0	0	0	0	0	0	0	0	0	0	0	0	0
Tau_417-434	SPQLATLA	425	0	0	0	0	0	1	0	0	0	1	1	1	1	1	0	0	0	0	0	0
Tau_417-434	PQLATLAD	426	1	0	1	0	0	0	0	0	0	1	1	0	1	1	0	0	0	0	0	0
Tau_417-434	QLATLADE	427	1	0	0	0	0	0	0	0	0	0	0	0	1	1	0	0	0	0	0	0
Tau_417-434	ATLADEVS	429	1	0	0	0	0	0	0	0	0	1	0	0	1	1	0	0	0	0	0	0
Tau_417-434	TLADEVSA	430	0	0	0	0	0	0	0	0	0	0	0	0	0	0	0	1	0	0	0	0
Tau_430-441	RPKDEVSA	430	0	0	0	0	0	0	0	0	0	0	0	0	0	1	1	1	1	1	0	1
Tau_417-434	ADEVSAGK	432	0	0	0	0	0	0	0	0	0	0	0	0	0	0	0	0	0	0	1	0
Tau_417-434	DEVSAGKK	433	1	0	0	0	0	0	0	0	1	1	1	0	1	1	0	0	0	0	1	0
Tau_430-441	DEVSASLA	433	0	0	0	0	0	0	0	0	0	0	0	0	0	1	0	0	0	0	0	0
Tau_430-441	ASLAKQGL	437	1	0	0	0	0	0	0	0	0	0	0	0	0	0	0	0	0	0	0	0
Tau_430-441	SLAKQGLG	438	1	0	0	0	1	0	0	0	0	0	0	0	0	0	0	0	0	0	0	0
tdp43_1-18	KGMSEYIR	1	1	0	0	0	0	0	0	0	0	1	1	0	1	1	0	0	0	0	0	0
tdp43_1-18	MSEYIRVT	4	0	0	1	1	0	0	0	0	0	0	0	0	0	0	0	0	0	0	0	0
tdp43_1-18	EYIRVTED	6	1	0	0	0	0	0	0	0	1	1	1	0	1	1	0	0	0	0	0	0
tdp43_1-18	IRVTEDEN	8	0	0	0	0	0	0	0	0	1	0	0	0	1	1	0	0	0	0	0	0
tdp43_1-18	VTEDENDE	10	0	0	0	0	0	0	0	0	0	0	0	0	0	0	0	1	0	0	0	0
tdp43_1-18	EDENDEPI	12	0	0	0	0	0	0	0	0	0	0	0	0	0	0	0	1	1	0	0	0
tdp43_1-18	ENDEPIEI	14	0	0	0	0	0	0	0	0	0	0	0	0	0	1	0	1	0	0	0	0
tdp43_1-18	EPIEIGKR	17	0	0	0	0	1	0	0	0	1	1	1	0	0	1	0	0	0	0	1	0
tdp43_14-31	EPIEIPSE	17	0	0	0	0	0	0	0	0	1	0	0	0	1	1	0	0	0	0	0	0
tdp43_14-31	IPSEDDGT	21	0	0	0	0	0	0	0	0	0	0	0	0	0	0	0	0	1	1	0	0
tdp43_14-31	PSEDDGTV	22	0	0	0	0	0	0	0	0	0	0	0	0	1	0	0	1	1	0	0	0
tdp43_14-31	SEDDGTVL	23	0	0	0	0	0	0	0	0	0	0	0	0	0	0	0	1	0	0	0	0
tdp43_14-31	EDDGTVLL	24	0	0	0	0	0	0	0	0	0	0	0	0	0	0	0	1	0	0	0	0
tdp43_14-31	GTVLLSTV	27	0	0	1	1	0	0	0	0	0	0	1	1	1	1	0	1	0	0	0	0
tdp43_14-31	TVLLSTVG	28	1	0	1	1	1	1	0	0	1	1	1	0	1	1	0	0	0	0	0	0
tdp43_27-44_C39A	DGLLSTVT	28	0	1	0	0	0	0	1	0	1	1	1	0	1	1	0	0	0	0	0	0
tdp43_14-31	VLLSTVGK	29	1	0	0	0	0	0	0	0	1	0	0	0	1	1	0	0	0	0	0	0
tdp43_27-44_C39A	GLLSTVTA	29	1	0	0	0	0	0	0	0	1	0	0	0	1	1	0	0	0	0	0	0
tdp43_14-31	LLSTVGKR	30	0	0	0	0	0	1	0	0	0	0	0	0	0	0	0	0	0	0	0	0
tdp43_27-44_C39A	LLSTVTAQ	30	1	0	0	0	0	0	0	0	1	1	1	0	0	1	0	0	0	0	0	0
tdp43_27-44_C39A	LSTVTAQF	31	0	0	0	0	0	0	0	0	0	0	0	0	1	1	1	1	0	0	1	1
tdp43_27-44_C39A	STVTAQFP	32	1	0	0	0	0	0	1	0	1	1	0	0	1	1	0	0	0	0	0	0
tdp43_27-44_C39A	TVTAQFPG	33	0	0	1	0	0	0	0	0	0	0	0	0	1	1	0	0	0	0	0	0
tdp43_27-44_C39A	VTAQFPGA	34	1	0	0	0	0	0	0	0	0	0	0	0	0	0	0	0	0	0	0	0
tdp43_27-44_C39A	TAQFPGAA	35	0	0	1	1	0	0	0	0	0	0	0	0	0	0	0	0	0	0	0	0
tdp43_27-44_C39A	QFPGAAGL	37	0	0	0	0	1	0	1	0	0	0	0	0	0	0	0	0	0	0	1	0
tdp43_27-44_C39A	FPGAAGLR	38	0	0	0	0	1	1	0	0	0	0	0	0	0	0	0	0	0	0	0	0
tdp43_27-44_C39A	PGAAGLRY	39	0	0	0	0	0	0	0	0	0	0	0	0	0	0	0	0	0	1	1	0
tdp43_27-44_C39A	GAAGLRYR	40	0	0	0	0	1	1	0	0	1	0	0	0	1	1	0	0	0	1	0	0
tdp43_27-44_C39A	AAGLRYRG	41	0	0	1	1	0	0	0	0	0	0	0	0	0	0	0	0	0	1	1	0
tdp43_27-44_C39A	AGLRYRGD	42	1	0	0	0	0	1	1	0	1	1	1	0	1	1	0	0	0	0	0	0
tdp43_40-57_C50A	GGLRYRNP	42	1	0	0	0	0	0	0	0	1	1	0	0	0	0	0	0	0	0	0	0
tdp43_27-44_C39A	GLRYRGDK	43	0	0	0	0	1	1	0	0	0	0	0	0	0	0	0	0	0	0	1	0
tdp43_40-57_C50A	GLRYRNPV	43	1	0	0	0	0	0	0	0	0	0	0	0	0	0	0	0	0	0	0	0
tdp43_40-57_C50A	LRYRNPVS	44	0	1	0	0	0	0	0	0	0	1	0	0	0	0	0	0	0	0	0	1
tdp43_40-57_C50A	RNPVSQAM	47	0	0	0	0	0	0	1	0	0	0	0	0	0	0	0	0	0	0	0	0
tdp43_40-57_C50A	NPVSQAMR	48	0	0	0	0	0	1	0	0	0	0	0	0	1	1	0	0	0	0	0	0
tdp43_40-57_C50A	PVSQAMRG	49	0	0	0	0	1	0	0	0	0	0	0	0	0	0	0	0	0	0	0	0
tdp43_40-57_C50A	QAMRGVRL	52	0	0	0	0	0	0	0	0	1	1	0	0	1	1	0	0	0	0	0	0
tdp43_40-57_C50A	AMRGVRLV	53	0	0	0	0	1	1	0	0	0	0	0	0	0	0	0	0	0	0	0	0
tdp43_53-70	RSGGVRLV	53	0	0	0	0	0	0	0	0	0	0	0	0	0	0	0	1	0	0	0	0
tdp43_40-57_C50A	RGVRLVGD	55	0	0	0	0	0	0	0	0	0	0	1	0	1	1	0	0	0	0	0	0
tdp43_53-70	GGVRLVEG	55	0	0	0	0	0	1	1	0	0	0	1	1	1	1	0	0	0	0	0	0
tdp43_53-70	GVRLVEGI	56	0	0	0	0	0	0	0	0	0	0	1	1	0	0	0	0	0	0	0	0
tdp43_53-70	VRLVEGIL	57	0	0	0	0	0	0	0	0	0	0	0	0	1	1	0	0	0	0	0	0
tdp43_53-70	RLVEGILH	58	1	0	0	0	0	1	0	0	1	1	1	0	1	1	0	0	0	0	0	0
tdp43_53-70	LVEGILHA	59	0	0	0	0	0	0	0	0	0	0	0	0	0	1	0	0	0	0	0	0
tdp43_53-70	EGILHAPD	61	0	0	0	0	0	0	0	0	0	1	0	0	0	0	0	0	0	0	0	0
tdp43_53-70	GILHAPDA	62	1	0	0	0	0	0	0	0	0	1	1	0	1	1	0	0	0	0	0	0
tdp43_53-70	HAPDAGWG	65	1	0	0	0	0	0	0	1	0	0	0	0	0	0	0	0	0	0	0	0
tdp43_53-70	PDAGWGNG	67	0	0	0	0	0	0	0	0	0	0	0	0	0	0	0	0	0	0	0	0
tdp43_53-70	AGWGNGKK	69	0	0	0	0	0	0	0	0	1	1	1	0	0	0	0	0	0	0	0	0
tdp43_66-83	AGWGNLVY	69	1	0	0	0	0	0	0	0	0	1	1	0	0	0	0	0	0	0	0	0
tdp43_66-83	GWGNLVYV	70	0	0	0	0	0	0	0	0	0	0	0	0	1	1	0	1	0	0	0	0
tdp43_66-83	WGNLVYVV	71	0	0	0	0	0	0	0	0	0	1	1	1	0	0	0	0	0	0	0	0
tdp43_66-83	NLVYVVNY	73	1	0	1	1	0	0	0	0	0	1	1	1	0	1	0	0	0	0	0	0
tdp43_66-83	LVYVVNYP	74	1	0	0	0	0	0	0	0	0	0	0	0	0	0	0	0	0	0	0	0
tdp43_66-83	VYVVNYPK	75	1	0	0	0	0	0	0	0	1	1	1	0	0	0	0	0	0	0	0	0
tdp43_66-83	YVVNYPKD	76	1	0	0	0	0	0	0	0	1	1	1	0	1	1	0	1	1	0	0	0
tdp43_66-83	NYPKDNKR	79	0	0	0	0	0	0	1	0	0	0	0	0	0	0	0	0	0	0	0	0
tdp43_66-83	YPKDNKRG	80	0	0	0	0	0	1	0	0	0	0	0	0	0	0	0	1	0	0	0	0
tdp43_66-83	PKDNKRGD	81	0	0	0	0	0	0	0	0	0	0	0	0	0	0	0	1	1	0	0	0
tdp43_66-83	KDNKRGDR	82	0	0	0	0	0	1	0	0	0	0	0	0	0	0	0	0	0	0	0	0
tdp43_92-109	SAVKVKRA	95	0	0	0	0	0	0	0	0	1	1	0	0	0	0	0	0	0	0	0	0
tdp43_92-109	VKVKRAVQ	97	1	0	0	0	0	0	0	0	1	1	0	0	1	1	0	0	0	0	0	0
tdp43_92-109	KVKRAVQK	98	0	0	0	0	0	0	0	0	1	1	1	0	1	1	0	0	0	0	0	0
tdp43_92-109	KRAVQKTS	100	0	0	0	0	0	0	0	0	0	0	0	0	0	0	0	0	0	0	0	0
tdp43_92-109	RAVQKTSD	101	1	0	0	0	0	0	0	0	1	1	0	0	1	1	0	0	0	0	0	0
tdp43_92-109	QKTSDLIV	104	0	0	0	0	0	0	0	1	0	0	0	0	0	0	0	0	0	0	0	0
tdp43_92-109	TSDLIVLG	106	0	0	0	0	0	0	0	0	0	0	1	1	0	0	0	0	0	0	0	0
tdp43_105-122	KSDLIVLG	106	0	0	0	0	0	0	0	0	0	0	0	0	0	0	1	1	1	1	0	1
tdp43_92-109	DLIVLGSR	108	0	0	0	0	0	0	0	0	0	0	0	0	0	1	0	0	0	0	0	0
tdp43_105-122	DLIVLGLP	108	1	0	0	0	0	1	1	0	0	0	1	1	1	1	0	0	0	0	0	0
tdp43_105-122	LIVLGLPW	109	1	0	0	0	0	0	0	0	0	1	1	0	0	0	0	0	0	0	0	0
tdp43_105-122	IVLGLPWK	110	1	0	0	0	0	0	1	0	0	1	1	0	1	1	0	0	0	0	0	1
tdp43_105-122	VLGLPWKT	111	0	0	0	0	0	0	0	0	0	0	0	0	0	1	0	0	0	0	0	0
tdp43_105-122	GLPWKTTE	113	0	0	0	0	0	0	0	0	0	0	0	0	0	0	0	0	0	0	0	0
tdp43_105-122	LPWKTTEQ	114	1	0	0	0	1	0	0	0	1	1	0	0	0	0	0	0	0	0	0	0
tdp43_105-122	PWKTTEQD	115	0	0	0	0	1	1	0	0	0	0	0	0	0	0	0	0	0	0	0	0
tdp43_105-122	WKTTEQDL	116	1	0	0	0	0	0	0	0	0	0	0	0	0	0	0	0	0	0	0	0
tdp43_105-122	TEQDLKEG	119	0	0	0	0	1	1	0	0	0	0	0	0	0	0	0	1	0	0	0	0
tdp43_118-135	KGQDLKEY	119	0	0	0	0	0	0	0	0	0	0	0	0	0	0	0	0	0	0	0	0
tdp43_105-122	EQDLKEGS	120	0	0	1	0	0	0	0	0	0	0	0	0	0	0	0	0	0	1	1	0
tdp43_118-135	GQDLKEYF	120	0	0	0	0	0	0	0	0	0	0	0	0	0	1	1	0	0	0	0	1
tdp43_105-122	QDLKEGSR	121	1	0	0	0	1	1	1	0	1	1	1	0	1	1	0	0	0	1	1	0
tdp43_118-135	QDLKEYFS	121	0	0	0	0	0	0	0	0	0	0	0	0	1	1	0	0	0	0	0	0
tdp43_118-135	DLKEYFST	122	0	0	0	0	0	0	0	0	0	0	0	1	0	0	0	0	0	0	0	0
tdp43_118-135	EYFSTFGE	125	1	0	0	0	0	0	0	0	0	1	0	0	0	0	0	0	0	0	0	0
tdp43_118-135	STFGEVLM	128	1	1	0	0	0	0	0	0	0	0	1	0	1	1	0	0	0	0	0	0
tdp43_118-135	TFGEVLMV	129	0	0	0	0	0	0	0	0	0	0	0	0	0	0	0	0	0	0	0	1
tdp43_118-135	FGEVLMVQ	130	0	0	0	0	0	0	0	0	0	0	0	0	0	0	0	0	0	0	0	1
tdp43_118-135	GEVLMVQV	131	0	0	1	1	0	1	0	0	1	1	1	1	1	1	0	0	0	0	0	1
tdp43_131-148	RSDLMVQV	131	0	0	0	0	0	0	1	0	0	0	0	0	1	1	1	1	0	0	0	0
tdp43_118-135	EVLMVQVG	132	0	0	0	0	0	0	0	0	1	0	1	1	1	1	0	0	0	0	0	0
tdp43_131-148	SDLMVQVK	132	1	0	0	0	0	0	0	0	0	0	0	0	1	0	0	0	0	0	0	1
tdp43_118-135	VLMVQVGN	133	0	0	0	0	0	0	0	0	0	0	0	0	1	1	0	0	0	0	0	0
tdp43_118-135	LMVQVGNR	134	0	0	0	0	0	0	0	0	0	0	0	0	1	1	0	0	0	0	0	1
tdp43_131-148	LMVQVKKD	134	1	0	0	0	0	0	0	0	0	0	0	0	0	0	0	0	0	0	0	0
tdp43_131-148	VQVKKDLK	136	0	0	0	0	0	0	0	0	0	1	0	0	0	0	0	0	0	0	0	0
tdp43_131-148	QVKKDLKT	137	0	0	0	0	0	1	0	0	0	0	0	0	0	0	0	0	0	0	0	0
tdp43_131-148	VKKDLKTG	138	0	0	0	0	0	1	0	0	0	0	0	0	0	0	0	0	0	0	0	0
tdp43_131-148	KDLKTGHS	140	1	0	0	0	0	0	0	0	0	0	0	0	1	1	0	0	0	0	0	0
tdp43_131-148	LKTGHSKG	142	1	0	0	0	0	0	0	0	0	0	0	0	0	0	0	0	0	0	0	0
tdp43_131-148	KTGHSKGF	143	0	0	0	0	0	0	0	0	0	0	0	0	0	0	0	0	0	1	0	0
tdp43_144-161	PSKGFGFV	146	0	0	0	0	0	0	0	0	0	0	0	0	1	1	0	0	0	0	0	0
tdp43_144-161	KGFGFVRF	148	1	0	0	0	0	0	1	0	0	1	1	0	1	1	0	0	0	0	0	1
tdp43_144-161	GFGFVRFT	149	0	0	0	0	0	0	0	0	0	0	1	1	0	0	0	0	0	0	0	0
tdp43_144-161	FGFVRFTE	150	1	0	0	0	0	0	0	0	0	1	1	0	0	0	0	0	0	0	0	0
tdp43_144-161	GFVRFTEY	151	1	1	0	0	1	0	1	0	0	1	1	0	1	1	0	0	0	0	0	0
tdp43_144-161	FVRFTEYE	152	0	0	1	1	1	1	0	0	0	0	1	1	0	0	0	0	0	0	0	0
tdp43_144-161	FVRFTEYE	152	0	0	0	0	0	0	0	0	0	0	0	0	0	0	0	0	0	0	0	0
tdp43_144-161	VRFTEYET	153	1	0	0	0	0	0	0	0	0	1	1	0	1	1	0	0	0	1	0	0
tdp43_144-161	RFTEYETQ	154	1	0	1	1	0	1	0	0	0	0	1	0	0	0	0	0	0	0	0	0
tdp43_144-161	FTEYETQV	155	0	0	1	1	0	0	0	0	0	0	0	0	0	0	0	0	0	0	0	0
tdp43_144-161	TEYETQVK	156	0	0	1	0	0	0	0	0	0	0	0	0	0	0	0	0	0	0	0	0
tdp43_144-161	TQVKVGGR	160	0	0	0	0	0	0	0	0	0	1	0	0	1	1	0	0	0	0	1	1
tdp43_157-174_C173A	VKVMSQRH	162	1	0	0	0	0	0	0	0	0	1	0	0	1	1	0	0	0	0	0	0
tdp43_157-174_C173A	KVMSQRHM	163	0	0	0	0	0	0	0	0	0	0	0	0	0	1	0	0	0	0	0	0
tdp43_157-174_C173A	HMIDGRWA	169	0	0	0	0	0	0	0	0	0	0	0	0	0	0	0	1	0	0	0	0
tdp43_170-187_CC173AA	SSGRWADA	171	0	0	0	0	0	0	0	0	0	0	0	0	0	1	0	0	1	0	1	0
tdp43_170-187_CC173AA	GRWADAKL	173	1	0	0	0	0	0	0	0	0	0	0	0	0	0	0	0	0	0	0	0
tdp43_170-187_CC173AA	AKLPNSKQ	178	0	0	0	0	0	0	0	0	0	0	0	0	0	0	0	0	0	0	0	0
tdp43_170-187_CC173AA	KLPNSKQS	179	0	0	0	0	0	0	0	0	0	0	0	0	0	0	0	1	0	0	0	0
tdp43_170-187_CC173AA	QSQDEPGK	185	0	0	0	0	0	0	0	0	0	0	0	0	0	0	0	1	0	0	0	0
tdp43_183-200_C198A	GSQDEPLR	185	0	0	0	0	0	0	0	0	0	0	0	0	0	0	0	1	0	0	0	0
tdp43_183-200_C198A	EPLRSRKV	189	1	0	0	0	0	0	0	0	0	1	0	0	1	1	0	0	0	0	0	0
tdp43_183-200_C198A	RKVFVGRA	194	1	0	0	0	0	0	0	0	0	0	1	0	1	1	0	0	0	0	0	0
tdp43_183-200_C198A	VFVGRATE	196	1	0	0	0	0	0	0	0	0	1	1	0	1	1	0	0	0	0	0	0
tdp43_196-213_C198A	RKSGRATE	196	0	0	0	0	0	0	0	0	0	0	0	0	0	1	0	0	0	0	0	0
tdp43_196-213_C198A	GRATEDMT	199	0	0	0	0	0	0	0	0	0	0	0	0	1	1	0	0	0	0	0	0
tdp43_196-213_C198A	TEDMTEDE	202	1	0	0	0	0	0	0	0	0	0	0	0	1	1	1	0	0	0	0	0
tdp43_196-213_C198A	EDMTEDEL	203	0	0	0	0	0	0	0	0	0	0	1	0	1	1	0	1	0	1	1	1
tdp43_196-213_C198A	DMTEDELR	204	1	0	0	0	0	0	0	0	0	0	0	0	0	0	0	0	0	0	0	0
tdp43_196-213_C198A	TEDELREF	206	0	0	0	0	0	1	0	0	0	0	0	0	0	0	0	0	0	0	0	0
tdp43_196-213_C198A	DELREFFS	208	1	0	0	0	0	1	1	0	0	1	1	0	1	1	0	0	0	0	0	0
tdp43_196-213_C198A	ELREFFSQ	209	0	0	1	1	0	1	0	0	0	0	1	0	0	0	0	0	0	0	0	0
tdp43_196-213_C198A	LREFFSQG	210	0	0	1	1	0	1	0	0	0	0	1	1	0	0	0	0	0	0	0	0
tdp43_196-213_C198A	REFFSQGG	211	1	0	0	0	0	0	0	0	0	0	0	0	0	0	0	0	0	0	1	0
tdp43_209-226	GEFFSQYG	211	1	0	0	0	0	1	0	0	1	1	1	1	0	0	0	0	0	0	0	0
tdp43_196-213_C198A	EFFSQGGR	212	0	0	0	0	0	0	0	0	0	0	0	0	0	1	0	0	0	0	0	0
tdp43_209-226	EFFSQYGD	212	1	1	0	0	0	1	0	0	1	1	1	0	1	1	0	0	0	0	0	0
tdp43_209-226	FFSQYGDV	213	0	0	0	0	1	1	0	0	0	0	0	1	1	1	0	0	0	0	0	0
tdp43_209-226	FSQYGDVM	214	1	0	0	0	0	0	0	0	0	0	0	0	0	0	0	0	0	1	1	0
tdp43_209-226	SQYGDVMD	215	1	0	0	0	0	0	0	0	1	1	1	0	1	1	0	0	0	1	1	0
tdp43_209-226	YGDVMDVF	217	0	0	0	0	0	0	0	0	0	0	0	0	0	1	0	0	0	0	1	1
tdp43_209-226	GDVMDVFI	218	1	0	1	1	0	0	1	0	1	1	1	0	1	1	0	0	0	1	1	1
tdp43_209-226	VMDVFIPK	220	0	0	1	1	0	0	0	0	0	1	1	0	0	1	0	1	0	0	0	0
tdp43_209-226	MDVFIPKP	221	1	0	1	1	0	0	0	0	1	1	1	0	1	1	0	0	0	1	1	1
tdp43_209-226	DVFIPKPF	222	0	0	1	1	0	0	0	0	0	0	0	0	1	1	0	0	0	0	0	0
tdp43_222-239	RKSIPKPF	222	0	0	0	0	0	0	0	0	0	0	0	0	0	0	0	0	0	0	0	0
tdp43_222-239	KSIPKPFR	223	0	0	0	0	0	0	0	0	0	0	0	0	0	0	0	0	0	0	0	0
tdp43_209-226	FIPKPFGS	224	0	0	0	0	0	0	0	0	0	0	0	0	0	0	0	0	0	0	0	1
tdp43_209-226	IPKPFGSR	225	0	0	0	0	1	1	0	0	0	0	0	0	0	0	0	0	0	0	0	0
tdp43_222-239	PKPFRAFA	226	0	0	0	0	0	0	1	0	0	0	0	0	0	0	0	0	0	0	0	0
tdp43_222-239	KPFRAFAF	227	1	0	0	0	0	0	1	0	0	1	0	0	0	0	0	0	0	0	0	0
tdp43_222-239	PFRAFAFV	228	0	0	0	0	0	0	0	1	0	0	0	0	0	0	0	0	0	0	0	0
tdp43_222-239	FRAFAFVT	229	0	0	0	0	0	0	0	0	0	0	0	1	1	1	0	0	0	0	0	0
tdp43_222-239	RAFAFVTF	230	1	0	1	1	0	1	0	0	0	1	1	0	1	1	0	0	0	0	0	0
tdp43_222-239	AFAFVTFA	231	0	0	1	1	0	0	0	0	0	0	1	1	0	0	0	0	0	1	0	0
tdp43_222-239	AFVTFADD	233	1	0	0	0	0	1	0	0	0	0	0	0	1	1	0	0	0	1	0	0
tdp43_222-239	FVTFADDQ	234	0	0	0	0	0	0	0	0	1	1	1	0	0	0	0	0	0	0	0	0
tdp43_235-252_C244A	RKIADDQI	235	0	0	0	0	0	0	0	0	0	1	0	0	1	1	0	0	0	0	0	0
tdp43_222-239	TFADDQIG	236	0	0	0	0	0	0	0	0	0	0	0	0	0	0	0	1	0	0	0	0
tdp43_222-239	FADDQIGS	237	0	0	0	0	0	0	0	0	0	0	0	0	0	0	0	1	0	0	0	1
tdp43_235-252_C244A	IADDQIAQ	237	0	0	0	0	0	0	0	0	0	0	0	0	0	0	0	1	0	1	1	1
tdp43_235-252_C244A	ADDQIAQS	238	0	0	0	0	0	0	0	0	0	0	0	0	1	1	0	1	0	0	0	0
tdp43_235-252_C244A	DQIAQSLA	240	0	0	0	0	0	0	0	0	1	0	1	0	0	0	0	0	0	0	0	0
tdp43_235-252_C244A	QIAQSLAG	241	0	0	0	0	0	1	0	0	1	1	0	0	1	1	0	0	0	0	0	0
tdp43_235-252_C244A	IAQSLAGE	242	0	0	0	0	0	0	0	0	0	0	0	0	1	1	0	0	0	0	0	0
tdp43_235-252_C244A	QSLAGEDL	244	0	0	1	1	0	0	0	0	1	0	1	0	1	1	1	0	0	0	0	1
tdp43_235-252_C244A	SLAGEDLI	245	1	0	0	0	0	0	0	0	0	0	0	0	1	0	0	0	0	0	0	0
tdp43_235-252_C244A	AGEDLIIK	247	0	0	1	1	0	0	0	0	0	0	0	1	0	0	0	1	0	0	0	0
tdp43_235-252_C244A	GEDLIIKG	248	0	0	1	1	1	1	0	0	0	0	1	1	0	0	0	0	0	0	0	1
tdp43_235-252_C244A	LIIKGSGR	251	1	0	0	0	1	1	1	0	1	1	0	0	1	1	0	0	0	1	1	0
tdp43_248-265	LIIKGISV	251	1	1	0	0	0	1	1	0	1	1	1	0	1	1	0	0	0	0	0	0
tdp43_248-265	IIKGISVH	252	0	0	0	0	1	1	0	0	0	0	1	1	0	0	0	0	0	0	1	0
tdp43_248-265	KGISVHIS	254	1	0	0	0	0	0	0	0	0	0	0	0	0	0	0	0	0	0	0	0
tdp43_248-265	ISVHISNA	256	0	0	0	0	0	0	0	0	0	0	0	0	1	1	0	0	0	0	0	0
tdp43_248-265	SVHISNAE	257	0	0	0	0	0	0	0	0	0	0	0	0	0	0	1	0	0	0	0	0
tdp43_248-265	VHISNAEP	258	1	0	0	0	0	0	1	0	1	0	0	0	1	1	0	0	0	0	0	0
tdp43_248-265	HISNAEPK	259	0	0	0	0	0	0	0	0	0	0	0	0	0	1	0	1	1	0	0	0
tdp43_248-265	SNAEPKHN	261	0	0	0	0	0	0	0	0	0	0	0	0	0	0	0	0	0	0	0	0
tdp43_248-265	EPKHNGSR	264	0	0	0	0	0	1	0	0	0	0	0	0	0	0	0	0	0	0	0	0
tdp43_261-278	HNSNRQLE	267	0	0	0	0	0	0	0	0	0	0	0	0	0	0	0	1	0	0	0	0
tdp43_261-278	RQLERSGR	271	1	0	0	0	0	0	0	0	0	0	0	0	0	0	0	0	0	0	0	0
tdp43_261-278	GRFGGTDR	277	0	0	0	0	0	0	0	0	0	0	0	0	1	1	0	0	0	0	0	0
tdp43_274-291	GRFGGNPG	277	1	0	0	0	0	0	0	0	1	1	0	0	1	1	0	0	0	0	0	0
tdp43_274-291	RFGGNPGG	278	0	0	0	0	0	0	0	0	0	0	0	0	1	1	0	0	0	0	0	0
tdp43_274-291	FGGNPGGF	279	0	0	0	0	0	0	0	0	0	0	0	0	0	0	0	1	1	0	0	0
tdp43_274-291	GGFGNQGG	284	1	0	0	0	0	1	1	0	0	1	1	0	0	1	0	0	0	0	0	0
tdp43_274-291	GFGNQGGF	285	0	0	0	0	0	0	0	0	0	0	0	0	0	0	0	1	0	0	0	0
tdp43_274-291	GGFGNGGR	290	0	0	0	0	1	1	1	0	1	0	0	0	1	1	0	0	0	0	0	0
tdp43_287-304	GGFGNSRG	290	0	0	0	0	0	0	0	0	0	1	0	0	0	0	0	0	0	0	0	0
tdp43_300-317	RDGGNNQG	300	0	0	0	0	0	0	0	0	0	0	0	0	0	0	1	0	1	0	1	0
tdp43_287-304	GLGNNQGG	301	0	0	0	0	0	0	0	0	0	0	0	0	0	0	0	1	0	0	0	0
tdp43_300-317	DGGNNQGS	301	0	0	0	0	0	0	0	0	0	0	0	0	0	0	0	1	1	0	0	0
tdp43_287-304	LGNNQGGD	302	0	0	0	0	0	0	0	0	0	0	0	0	0	0	0	1	1	0	0	0
tdp43_300-317	GGNNQGSN	302	0	0	0	0	0	0	0	0	0	0	0	0	0	0	0	1	1	0	0	0
tdp43_300-317	GNNQGSNM	303	0	0	0	0	0	0	0	0	0	0	0	0	0	1	0	1	1	0	0	0
tdp43_300-317	QGSNMGGG	306	0	0	0	0	0	0	0	0	0	0	0	0	0	0	0	1	1	0	0	0
tdp43_300-317	SNMGGGMN	308	0	0	0	0	0	0	0	0	0	0	0	0	1	1	0	0	0	0	0	0
tdp43_300-317	GGMNFGAF	312	0	0	0	0	0	0	0	0	0	0	0	0	1	1	0	1	1	0	0	0
tdp43_300-317	GMNFGAFS	313	0	0	0	0	1	1	0	0	0	0	1	0	0	1	0	0	0	0	0	0
tdp43_300-317	MNFGAFSG	314	1	0	0	0	1	1	0	0	0	1	1	0	1	1	0	0	0	0	0	1
tdp43_313-330	DGFGAFSI	314	1	0	0	0	0	0	0	0	1	1	1	0	0	0	0	0	0	0	0	0
tdp43_300-317	FGAFSGGR	316	0	0	0	0	0	0	0	0	0	0	0	0	0	0	0	0	0	0	1	0
tdp43_313-330	FGAFSINP	316	1	0	0	0	0	0	0	0	0	0	1	1	0	0	0	0	0	0	0	0
tdp43_313-330	GAFSINPA	317	1	0	0	0	0	0	0	0	1	1	1	0	1	1	0	0	0	0	0	0
tdp43_313-330	FSINPAMM	319	0	0	0	0	0	0	0	0	0	0	0	0	0	0	0	1	0	0	0	0
tdp43_313-330	INPAMMAA	321	1	0	0	0	0	1	1	0	0	1	1	0	0	0	0	0	0	0	0	0
tdp43_313-330	NPAMMAAA	322	1	0	1	0	1	1	0	0	0	0	0	0	1	1	0	0	0	0	0	0
tdp43_313-330	PAMMAAAQ	323	1	0	0	0	1	0	1	0	1	1	0	0	0	0	0	0	0	0	0	0
tdp43_313-330	AMMAAAQA	324	1	0	1	1	0	0	1	0	1	1	0	0	1	1	0	0	0	0	0	0
tdp43_313-330	MMAAAQAA	325	0	0	1	1	0	0	0	0	1	1	0	1	1	1	0	0	0	0	0	0
tdp43_313-330	MAAAQAAL	326	0	0	0	0	0	0	0	0	0	0	0	0	0	0	0	0	0	0	0	0
tdp43_313-330	AAAQAALG	327	0	0	0	0	0	0	0	0	1	0	0	0	1	1	0	0	0	0	1	1
tdp43_326-343	SGAQAALQ	327	0	0	0	0	0	0	0	0	0	0	0	0	0	0	0	0	0	0	0	0
tdp43_313-330	AAQAALGN	328	0	0	0	0	0	0	0	0	0	0	0	0	0	0	0	0	0	0	1	0
tdp43_326-343	GAQAALQS	328	0	0	0	0	0	0	0	0	0	0	0	0	0	0	0	0	0	0	0	0
tdp43_313-330	AQAALGNR	329	0	0	0	0	1	0	0	0	0	0	0	0	0	0	0	0	0	1	1	1
tdp43_326-343	AALQSSWG	331	1	0	0	0	0	1	1	0	1	1	1	0	1	1	1	1	1	1	1	1
tdp43_326-343	ALQSSWGM	332	1	0	0	0	0	0	0	0	0	0	0	0	0	0	0	0	0	0	0	0
tdp43_326-343	SSWGMMGM	335	1	0	0	0	1	1	0	0	0	1	1	0	1	1	0	0	0	0	1	1
tdp43_326-343	SWGMMGML	336	0	0	0	0	0	1	0	0	0	0	1	0	0	0	0	0	0	0	1	1
tdp43_326-343	WGMMGMLA	337	0	0	0	0	0	0	1	0	1	1	1	0	0	0	0	0	0	1	0	1
tdp43_326-343	GMMGMLAS	338	1	0	1	1	0	0	1	0	0	0	1	0	0	0	0	0	0	0	1	1
tdp43_326-343	MGMLASQG	340	0	0	1	1	0	0	1	0	1	1	1	0	1	1	0	0	0	0	1	0
tdp43_326-343	GMLASQGK	341	1	0	0	0	0	0	0	0	1	1	1	0	0	0	0	0	0	0	0	0
tdp43_326-343	MLASQGKR	342	0	0	0	0	0	0	0	0	0	0	0	0	0	0	0	0	0	0	1	0
tdp43_339-356	PSGNNQNQ	352	0	0	0	0	0	0	0	0	0	0	0	0	0	0	0	1	0	0	0	0
tdp43_352-369	RKGNNQNQ	352	0	0	0	0	0	0	0	0	0	0	0	0	0	0	0	0	0	0	0	0
tdp43_339-356	SGNNQNQG	353	0	0	0	0	0	0	0	0	0	0	0	0	0	0	0	1	0	0	0	0
tdp43_352-369	KGNNQNQG	353	0	0	0	0	0	0	0	0	0	0	0	0	0	0	0	1	0	0	0	0
tdp43_339-356	NNQNQGSR	355	0	0	0	0	0	0	0	0	0	0	0	0	0	0	0	1	0	0	0	0
tdp43_352-369	NNQNQGNM	355	0	0	0	0	0	0	0	0	0	0	0	0	0	0	0	1	0	0	0	0
tdp43_352-369	NQGNMQRE	358	0	0	0	0	0	0	0	0	0	0	0	0	0	0	0	1	0	0	0	0
tdp43_352-369	QAFGSGSR	368	0	0	0	0	1	0	0	0	0	0	0	0	1	1	0	0	0	0	0	0
tdp43_378-395	GNSGAAIG	380	0	0	0	0	0	1	0	0	0	0	0	0	0	0	0	0	0	0	0	0
tdp43_378-395	SGAAIGWG	382	0	0	0	0	0	1	0	0	0	0	0	0	0	0	0	0	0	0	0	0
tdp43_378-395	IGWGSASN	386	1	0	0	0	0	0	0	0	0	0	0	0	1	1	0	0	0	0	0	0
tdp43_378-395	SASNAGSG	390	0	0	0	0	0	0	0	0	0	0	0	0	0	0	0	1	1	0	0	0
tdp43_391-408	AGSGSGFN	394	1	0	0	0	0	0	0	0	0	0	0	0	0	0	0	0	0	0	0	0
tdp43_391-408	SGFNGGFG	398	0	0	0	0	0	0	0	0	0	0	0	0	0	0	0	1	0	0	0	0
tdp43_391-408	GGFGSSMD	402	1	0	0	0	0	0	0	0	0	0	0	0	1	1	0	0	0	0	0	0
tdp43_391-408	GFGSSMDS	403	0	0	0	0	1	1	0	0	0	0	0	0	0	0	0	0	0	0	0	0
tdp43_391-408	SSMDSKGN	406	0	0	0	0	0	0	0	0	0	0	0	0	1	1	0	1	0	0	0	0
tdp43_391-408	SMDSKGNR	407	0	0	0	0	1	1	0	0	0	0	0	0	0	0	0	0	0	0	0	0
tdp43_404-414	SGWGMGGR	413	0	0	0	0	1	0	0	0	0	0	0	0	0	0	0	0	0	0	0	0
